# Supplementary material for: Notch Overexpression Potentiates Interferon Signaling in Glioma Cells
Source: Curr Issues Mol Biol. 2026 May 23;48(6):547. doi: 10.3390/cimb48060547 (PMC13298569; doi:10.3390/cimb48060547)
Supplement: Supplementary file 1 [file cimb-48-00547-s001.zip]

Archive with 8 entries (8 files):
- Figure S1.tif
- Figure S2.tif
- Figure S3.tif
- Figure S4.tif
- Figure S5.tif
- Original Images of Western blots.pdf
- Supplementary Figure Legends.pdf
- Supplementary Figures and Legends.pdf
